# Supplementary material for: An internal promoter underlies the difference in disease severity between N- and C-terminal truncation mutations of Titin in zebrafish
Source: eLife. 2015 Oct 16;4:e09406. doi: 10.7554/eLife.09406 (PMC4720518; doi:10.7554/eLife.09406)
Supplement: Supplementary file 1. — DOI: http://dx.doi.org/10.7554/eLife.09406.019 [file elife-09406-supp1.zip]

Archive with 1 entries (1 files):
- TTN_truncations Supplementary File 1 v2.pdf
